# Supplementary material for: In Situ Optical Monitoring and Morphological Evolution of Si Nanowires Grown on Faceted Al2O3(0001) Substrates
Source: Nanomaterials (Basel). 2025 Oct 17;15(20):1589. doi: 10.3390/nano15201589 (PMC12566479; doi:10.3390/nano15201589)
Supplement: Supplementary file 1 [file nanomaterials-15-01589-s001.zip]

Archive with 1 entries (1 files):
- nanomaterials-3902322-supplementary.pdf
